# Supplementary material for: Comparison of High Hydrostatic Pressure Processed Plus Sous-Vide Cooked Meat-Based, Plant-Based and Hybrid Patties According to Fat Replacement
Source: Foods. 2022 Nov 17;11(22):3678. doi: 10.3390/foods11223678 (PMC9689922; doi:10.3390/foods11223678)
Supplement: Supplementary file 1 [file foods-11-03678-s001.zip]

Archive with 1 entries (1 files):
- foods-2018915-SupplementaryMaterials.pdf
